# Supplementary material for: Machine Learning-Based Virtual Screening for the Identification of Novel CDK-9 Inhibitors
Source: Biomolecules. 2025 Dec 20;16(1):12. doi: 10.3390/biom16010012 (PMC12839014; doi:10.3390/biom16010012)
Supplement: Supplementary file 1 [file biomolecules-16-00012-s001.zip]

Archive with 1 entries (1 files):
- biomolecules-4021449-supplementary.pdf
